# Supplementary material for: Genome-Wide Identification and Characterization of the BRD Family in Nile Tilapia (Oreochromis niloticus)
Source: Animals (Basel). 2022 Sep 1;12(17):2266. doi: 10.3390/ani12172266 (PMC9454494; doi:10.3390/ani12172266)
Supplement: Supplementary file 1 [file animals-12-02266-s001.zip › Table S1.xlsx]

## Sheet: Table S1
Table S1. The accession numbers of all BRD family member gene sequences
Gene	Accession Number	Gene	Accession Number	Gene	Accession Number	Gene	Accession Number	Gene	Accession Number	Gene	Accession Number	Gene	Accession Number	Gene	Accession Number	Gene	Accession Number	Gene	Accession Number	Gene	Accession Number	Gene	Accession Number	Gene	Accession Number	Gene	Accession Number	Gene	Accession Number
Hs-cecr2	NP_001276976.1	On-cecr2	XP_005471179.1	Dr-cecr2	XP_005174419.1	Cm-cecr2	XP_042197415	Cm-brd8	XP_042196997	Cm-zmynd8	XP_007903367	Mm-brwd1	NP_660107	Mm-trim24	XP_006505958	Mm-smarca4	XP_030100011	Pf-kat2a	XP_007558179	Pf-ep300	XP_016530871	Pf-trim66	XP_016527962	Tf-bptfa	XP_026997137	Tf-atad2b	XP_027004939	Tf-baz2a	XP_027000861
Hs-bptf	NP_004450.3	On-bptf	XP_025763639.1	Dr-bptf	XP_009297692.1	Cm-loc103179423	XP_042191032	Cm-atad2	XP_042187744	Cm-zmynd11	XP_007899381	Mm-crebbp	XP_006521817	Lo-crebbp	XP_015215378	Lo-trim66	XP_015193729	Pf-kat2b	XP_016524772	Pf-brd8	XP_016528313	Pf-baz2a	XP_007566388	Tf-bptfb	XP_026989223	Tf-brd1a	XP_027007423	Tf-baz2b	XP_027015631
Hs-kat2a	NP_001363156.1	On-bpttfl	XP_005468527.1	Dr-kat2a	XP_009297593.1	Cm-bptf	XP_042198349	Cm-atad2b	XP_042188719	Cm-ash1l	XP_042202296	Lo-cecr2	XP_015208588	Lo-ep300	XP_015215011	Lo-baz2a	XP_015199916	Pf-brd2	XP_007564370	Pf-brd8	XP_016529527	Pf-baz2b	XP_016524200	Tf-kat2a	XP_027016949	Tf-brd1b	XP_027019735	Tf-baz2b	XP_027020128
Hs-kat2b	NP_003875.3	On-kat2a	XP_005468907.1	Dr-kat2b	NP_001038499.1	Cm-kat2a	XP_042199385	Cm-brd1	XP_007889172	Cm-pbrm1	XP_007907063	Lo-bptf	XP_015211497	Lo-brd8	XP_015204810	Lo-baz2b	XP_015214196	Pf-brd2	XP_007564760	Pf-atad2	XP_007556903	Pf-baz2b	XP_016530858	Tf-kat2b	XP_027013215	Tf-brpf1	XP_027023208	Tf-kmt2b	XP_027001616
Hs-brd2	NP_001106653.1	On-kat2b	XP_003444106.1	Dr-brd2b	NP_001103994.1	Cm-kat2b	XP_042202917	Cm-brpf1	XP_007888449	Cm-smarca2	XP_042201381	Lo-kat2a	XP_015217600	Lo-atad2	XP_015213380	Lo-kmt2b	XP_015224235	Pf-brd3	XP_007561678	Pf-atad2	XP_016535651	Pf-kmt2b	XP_016530514	Tf-brd2	XP_027013509	Tf-brpf3a	XP_027006876	Tf-kmt2ba	XP_026999679
Hs-brd3	NP_031397.1	On-brd2b	XP_005472914.1	Dr-brd2a	NP_001257500.1	Cm-brd2	XP_042202660	Cm-brpf3	XP_007892454	Cm-smarca4	XP_007905293	Lo-kat2b	XP_006635827	Lo-atad2b	XP_015207027	Lo-kmt2a	XP_015192942	Pf-brd3	XP_007561680	Pf-atad2	XP_016535653	Pf-kmt2b	XP_007565010	Tf-brd3	XP_027008456	Tf-brpf3b	XP_027021226	Tf-kmt2a	XP_027029813
Hs-brd4	NP_001317313.1	On-brd2a	XP_019206214.1	Dr-brd3b	XP_005165651.2	Cm-brd3	XP_042193371	Cm-brd7	XP_042196253	Cm-baz2b	XP_042191959	Lo-brd3	XP_015222418	Lo-brd1	XP_015208059	Lo-taf1	XP_015206924	Pf-brd3	XP_007561685	Pf-atad2b	XP_007566697	Pf-kmt2a	XP_016518848	Tf-brd3	XP_026994245	Tf-brd7	XP_027011472	Tf-taf1	XP_027004088
Hs-brdt	NP_001229734.2	On-brd3l	XP_005470436.1	Dr-brd3a	NP_001116861.1	Cm-brd3	XP_007885536	Cm-brd9	XP_042187678	Cm-kmt2a	XP_007894340	Lo-brd3	XP_015210782	Lo-brpf1	XP_015203585	Lo-zmynd8	XP_015220371	Pf-brd3	XP_016519724	Pf-brd1	XP_016516815	Pf-taf1	XP_007563182	Tf-brd4	XP_027010897	Tf-brd9	XP_027032036	Tf-zmynd8a	XP_027032212
Hs-baz1b	NP_001357331.1	On-brd3b	XP_019202234.1	Dr-brd4	NP_001104751.1	Cm-brd4	XP_042200664	Cm-trim24	XP_042191476	Cm-trim28	XP_042200871	Lo-brd4	XP_015204586	Lo-brpf3	XP_015197922	Lo-zmynd8l	XP_015220263	Pf-brd4	XP_007572407	Pf-brd1	XP_007578013	Pf-zmynd8	XP_007566378	Tf-brdt	XP_027002672	Tf-sp140	XP_027033683.1	Tf-zmynd8b	XP_027000660
Hs-baz1a	NP_038476.2	On-brd4a	XP_025763462.1	Dr-brdt	NP_001292593.1	Cm-baz1a	XP_042193910	Cm-trim33	XP_042197957	Cm-phip	XP_042188942	Lo-brdt	XP_015210784	Lo-brd7	XP_015223945	Lo-zmynd11	XP_006634494	Pf-brd4	XP_016517291	Pf-brpf1	XP_007562408	Pf-zmynd11	XP_007552027	Tf-baz1a	XP_027027970	Tf-loc113662782	XP_027033681	Tf-zmynd11	XP_027029560
Hs-brwd3	NP_694984.5	On-brd4b	XP_005468771.2	Dr-baz1b	NP_001334601.1	Cm-baz1b	XP_042201527	Cm-trim66	XP_042197510	Cm-brwd1	XP_007907656	Lo-baz1a	XP_015205601	Lo-brd9	XP_015213171	Lo-ash1l	XP_015191942	Pf-brdt	XP_007554761	Pf-brpf3	XP_016536207	Pf-ash1l	XP_007561542	Tf-baz1b	XP_027017338	Tf-loc113662790	XP_027033696	Tf-ash1l	XP_027005031
Hs-brwd1	EAX09660.1	On-brdt	XP_025758710.1	Dr-baz1a	NP_001352073.1	Cm-brwd3	XP_042196594	Cm-baz2a	XP_042200122	Cm-crebbp	XP_042196876	Lo-baz1b	XP_015223247	Lo-sp140	XP_015215131	Lo-pbrm1	XP_015202665	Pf-baz1a	XP_016519596	Pf-brpf3	XP_007550301	Pf-pbrm1	XP_016526702	Tf-brwd3	XP_027033861	Tf-loc113662813	XP_027033744	Tf-ash1l	XP_026999680
Hs-phip	NP_060404.4	On-baz1b	XP_013124784.2	Dr-brwd3	XP_009299686.1	Lc-cecr2	XP_014341200	Lc-brwd1	XM_014492346.1	Lc-trim33	XP_014352378	Lo-brwd3	XP_015207161	Lo-trim24	XP_015208783	Lo-smarca2	XP_015195470	Pf-baz1b	XP_016532907	Pf-brd7	XP_007552220	Pf-pbrm1	XP_007570458	Tf-phip	XP_027027156	Tf-loc113662791	XP_027033699	Tf-pbrm1	XP_027032136
Hs-crebbp	NP_001073315.1	On-baz1a	XP_013121522.1	Dr-phip	XP_009295279.1	Lc-bptf	XP_014342582	Lc-crebbp	XP_014340859	Lc-trim66	XP_014340322	Lo-phip	XP_015203672	Lo-trim33	XP_015197736	Lo-smarca4	XP_006631670	Pf-brwd3	XP_007546049	Pf-brd9	XP_007572724	Pf-smarca2	XP_007547408	Tf-brwd1	XP_027019315	Tf-loc113662812	XP_027033743	Tf-pbrm1l	XP_027002364
Hs-ep300	NP_001349772.1	On-brwd3	XP_005472032.1	Dr-brwd1	XP_001920441.4	Lc-kat2a	XP_005998958	Lc-ep300	XP_006012807	Lc-baz2a	XP_005986232	Lo-brwd1	XP_015197085	Tr-brwd1	XP_029700103	Tr-trim33	XP_029698074	Pf-smarca4	XP_007551646	Pf-smarca4	XP_016530965	Pf-smarca2	XP_007549030	Tf-crebbpa	XP_027024308	Tf-loc113662784	XP_027033688	Tf-smarca2a	XP_027021144
Hs-brd8	NP_001157798.1	On-brwd1	XP_003441746.2	Dr-crebbpa	XP_021329191.1	Lc-kat2b	XP_005997844	Lc-brd8	XP_005992444	Lc-baz2b	XP_014351423	Tr-cecr2	XP_011605297	Tr-crebbp	XP_011602271	Tr-trim33	XP_029689585	Xm-cecr2	XP_023204551	Xm-ep300	XP_023204263	Xm-trim66	XP_023188295	Tf-crebbpb	XP_026997369	Tf-trim24	XP_027007277	Tf-smarca2b	XP_026994086
Hs-brd1	NP_001291737.1	On-phip	XP_005449841	Dr-crebbpb	XP_009297441.1	Lc-brd2	XP_014346907	Lc-atad2	XP_014350681	Lc-kmt2b	XP_014345819	Tr-bptf	XP_029691891	Tr-crebbp	XP_029706543	Tr-trim33	XP_029697396	Xm-bptf	XP_014324760	Xm-ep300	XP_023196451	Xm-baz2a	XP_023186421	Tf-ep300a	XP_026993392	Tf-trim33	XP_027005326	Tf-smarca4	XP_026989360
Hs-brd7	NP_001167455.1	On-crebbpb	XP_025762014.1	Dr-ep300a	XP_021329919.1	Lc-brd3	XP_014346550	Lc-atad2b	XP_014351046	Lc-kmt2a	XP_014350408	Tr-bptf	XP_029706502	Tr-ep300	XP_011603271	Tr-trim66	XP_011608535	Xm-bptfb	XP_023204731	Xm-brd8	XP_014328829	Xm-baz2b	XP_023188731	Tf-ep300b	XP_026993363	Tf-smarca4l	XP_026997349	Am-kmt2b	XP_022541203
Hs-brd9	NP_076413.3	On-ep300a	XP_013128861.1	Dr-ep300b	XP_009297689.1	Lc-brd3	XP_006001133	Lc-brd1	XP_014350865	Lc-trim28	XP_014352528	Tr-kat2a	XP_003964930	Tr-ep300	XP_029688059	Tr-baz2a	XP_029689731	Xm-kat2a	XP_014330615	Xm-brd8	XP_005805890	Xm-baz2b	XP_023192130	Am-cecr2	XP_007228409	Am-ep300	XP_022538661	Am-kmt2ba	XP_022519705
Hs-brpf3	NP_056510.2	On-ep300b	XP_005468444.1	Dr-brd1a	XP_021330957.1	Lc-brd4	XP_014350048	Lc-brpf1	XP_006001264	Lc-taf1	XP_014348630	Tr-kat2b	XP_029700558	Tr-ep300	XP_029692287	Tr-baz2b	XP_029702674	Xm-kat2b	XP_023200346	Xm-atad2	XP_023186666	Xm-kmt2b	XP_023200887	Am-bptf	XP_022520758	Am-brd8a	XP_022527626	Am-kmt2a	XP_022531055
Hs-brpf1	NP_001003694.1	On-crebbpa	XP_005454859.1	Dr-brd1b	NP_001076499.1	Lc-brdt	XP_014346973	Lc-brpf3	XP_005995485	Lc-zmynd8	XP_005992104	Tr-brd2	XP_029700419	Tr-brd8	XP_029703121	Tr-kmt2b	XP_029701384	Xm-brd2	XP_014330794	Xm-atad2	XP_023201266	Xm-kmt2b	XP_023186871	Am-bptfb	XP_022531314	Am-brd8b	XP_022531817	Am-trim28	XP_015462717
Hs-atad2b	NP_001229267.2	On-brd1a	XP_013126703.1	Dr-brd7	NP_998531.2	Lc-baz1a	XP_014340066	Lc-brd7	XP_014344060	Lc-zmynd11	XP_014353457	Tr-brd3	XP_029693060	Tr-atad2	XP_011603686	Tr-kmt2a	XP_029699106	Xm-brd2	XP_005799477	Xm-atad2b	XP_014323969	Xm-kmt2a	XP_023206798	Am-kat2a	XP_015463098	Am-atad2	XP_007242161	Am-taf1	XP_007235910
Hs-atad2	NM_014109.4	On-brd1b	XP_013129247.1	Dr-brd8b	NP_997942.1	Lc-baz1b	XP_005986926	Lc-brd9	XP_014352415	Lc-ash1l	XP_014347295	Tr-brd3	XP_029683005	Tr-atad2b	XP_029705817	Tr-taf1	XP_011609816	Xm-brd3	XP_023193530	Xm-brd1	XP_023203290	Xm-taf1	XP_023198160	Am-kat2b	XP_022518703	Am-atad2b	XP_022542364	Am-zmynd8	XP_022533319
Hs-trim33	NP_056990.3	On-brd7	XP_003437713.1	Dr-brd8a	XP_017208474.1	Lc-brwd3	XP_014347743	Lc-loc102364823	XP_006003062	Lc-pbrm1	XP_014352766	Tr-brd3	XP_029684834	Tr-brd1	XP_011605385	Tr-zmynd8	XP_029682489	Xm-brd3	XP_023199163	Xm-brd1	XP_014331522	Xm-zmynd8	XP_023181011	Am-brd2a	XP_007233786	Am-brd1a	XP_007246676	Am-zmynd8l	XP_022538484
Hs-trim66	NP_001374951.1	On-brd8a	XP_005472204.1	Dr-brd9	XP_005170181.1	Lc-phip	XP_014350014	Lc-trim24	XP_006008260	Lc-smarca2	XP_006003609	Tr-brd4	XP_029692754	Tr-brd1	XP_011611800	Tr-zmynd8	XP_011600920	Xm-brd4	XP_023189787	Xm-brpf1	XP_023193560	Xm-zmynd8	XP_023191167	Am-brd2b	XP_007253130	Am-brd1b	XP_022527051	Am-zmynd11	XP_015456878
Hs-trim24	NP_003843.3	On-brd8b	XP_025754015.1	Dr-brpf3b	XP_005166793.1	Lc-smarca4	XP_014342813	Xt-crebbp	NP_001340300	Xt-trim66	XP_002942909	Tr-brd4	XP_029706038	Tr-brpf1	XP_011600889	Zmynd11	XP_029686947	Xm-brd4	XP_023204556	Xm-brpf3	XP_023191386	Xm-zmynd11	XP_005796644	Am-brd3a	XP_022523304	Am-brpf1	XP_022526490	Am-ash1l	XP_022538730
Hs-sp110	NP_001171944.1	On-brd9	XP_019220327.1	Dr-brpf3a	XP_005169382.1	Xt-cecr2	XP_031754453	Xt-ep300	XP_004913857	Xt-baz2a	XP_004911952	Tr-brd4	XP_029683290	Tr-brpf3	XP_029682578	Tr-ash1l	XP_029701413	Xm-brdt	XP_014330109	Xm-brpf3	XP_023180910	Xm-ash1l	XP_023201012	Am-brd3b	XP_022532310	Am-brpf3a	XP_022526333	Am-ash1l	XP_007256557
Hs-sp100	NP_001073860.1	On-brpf3b	XP_005454168.1	Dr-brpf1	NP_957310.1	Xt-bptf	XP_031750106	Xt-brd8	XP_012815292	Xt-baz2b	XP_012826516	Tr-brd4	XP_029683293	Tr-brpf3	XP_011619789	Tr-pbrm1	XP_011612227	Xm-baz1a	XP_023208603	Xm-brd7	XP_005796177	Xm-ash1l	XP_023185972	Am-brd4a	XP_007229121	Am-brpf3b	XP_022537893	Am-pbrm1	XP_022531377
Hs-sp140	XP_011508819.1	On-brpf3a	XP_005453526.1	Dr-atad2b	NP_001352895.1	Xt-kat2a	XP_031750307	Xt-atad2	XP_031759350	Xt-kmt2b	XP_002940678;	Tr-brdt	XP_029702251	Tr-brd7	XP_029702259	Tr-pbrm1	XP_029682423	Xm-baz1b	XP_023207155	Xm-brd9	XP_014326330	Xm-pbrm1	XP_023181419	Am-brd4b	XP_022530155	Am-brd7	XP_007244897	Am-pbrm1l	XP_022538504
Hs-sp140l	NP_612411.4	On-brpf1	XP_013129956.1	Dr-trim33	NP_001002871.2	Xt-kat2b	XP_012821017	Xt-atad2b	XP_004918244	Xt-kmt2a	XP_031762527	Tr-baz1a	XP_029688832	Tr-brd9	XP_011603999	Tr-smarca2	XP_011614241	Xm-brwd3	XP_023197858	Xm-sp140	XP_023204280	Xm-pbrm1	;XP_023180236	Am-brdt	XP_022531148	Am-brd9	XP_022541104	Am-smarca2	XP_022520629
Hs-baz2a	NP_001287834.1	On-atad2b	XP_005449826.1	Dr-trim66	XP_017212533.1	Xt-brd2	XP_012809278	Xt-brd1	XP_012814621	Xt-trim28	XP_002937648	Tr-baz1b	XP_011616365	Tr-sp140	XP_011602012	Tr-smarca2	XP_029693992	Xm-phip	XP_023203887	Xm-trim24	XP_023181529	Xm-smarca2	XP_005808657	Am-baz1a	XP_007240537	Am-trim24	XP_007237146	Am-smarca2l	XP_022523390
Hs-baz2b	NP_001276904.1	On-atad2	XP_019220186.1	Dr-trim24	XP_005171759.1	Xt-brd3	NP_001243832	Xt-brpf1	XP_012815976	Xt-taf1	XP_012824625	Tr-brwd3	XP_011609792	Tr-trim24	XP_029681416	Tr-smarca4	XP_029691848	Xm-brwd1	XP_023207226	Xm-trim24	XP_014331521	Xm-smarca2	XP_023199334	Am-baz1b	XP_007235687	Am-trim33	XP_007228969	Am-smarca4l	XP_022529418
Hs-trim28	NP_005753.1	On-atad2l	XP_005465038.2	Dr-sp100.1	XP_021329284.1	Xt-brd4	XP_012809167	Xt-brpf3	NP_001128279	Xt-zmynd8	XP_031749901	Tr-phip	XP_011615359	Tr-smarca4	XP_029707104	Ms-baz2a	XP_038578047	Xm-crebbp	XP_023189113	Xm-trim33	XP_023187198	Xm-smarca4	XP_023204889	Am-brwd3	XP_022536597	Am-trim33l	XP_022529296	Am-smarca4l	XP_022530796
Hs-kmt2a	NP_001184033.1	On-trim33	XP_003449176.2	Dr-sp100.3	XP_021329292.1	Xt-brdt	XP_012817895	Xt-brd7	NP_001008008	Xt-zmynd11	NP_001096471	Ms-cecr2	XP_038561080.1	Ms-ep300	XP_038551196	Ms-baz2b	XP_038558131	Xm-crebbp	XP_023204543	Xm-trim33	XP_023188977	Xm-smarca4	XP_023204887	Am-phip	XP_022532584	Am-trim66	XP_022525840	Am-baz2b	XP_022530972
Hs-kmt2b	NP_055542.1	On-trim66	XP_025761980.1	Dr-sp100.4	NP_001017912.2	Xt-baz1a	XP_004917293	Xt-brd9	XP_012819941	Xt-ash1l	XP_031747240	Ms-bptf	XP_038550336	Ms-ep300	XP_038592566	Ms-baz2b	XP_038576344	Lp-cecr2	XP_017329820	Lp-atad2	XP_017308677	Lp-trim33	XP_017323585	Am-brwd1	XP_022519739	Am-baz2a	XP_007233060	Am-baz2ba	XP_022535743
Hs-zmynd11	NP_001189393.1	On-trim24	XP_005455609.1	Dr-baz2a	XP_021332712.1	Xt-baz1b	XP_002933656	Xt-sp110	XP_031757404	Xt-pbrm1	XP_017945713	Ms-bptf	XP_038569795	Ms-brd8	XP_038554731	Ms-kmt2b	XP_038568409	Lp-bptfa	XP_017337639	Lp-atad2b	XP_017311666	Lp-trim33	XP_017327320	Am-crebbp	XP_022524365	Am-ep300	XP_015463852	Cc-loc122136477	NC_056599.1
Hs-taf1	XP_005262352.1	On-sp100.1	XP_005468400.1	Dr-kmt2a	XP_005157640.1	Xt-brwd3	XP_002940482	Xt-trim24	NP_001121448	Xt-smarca2	XP_031746560	Ms-kat2a	XP_038560497	Ms-brd8	XP_038563633	Ms-kmt2b	XP_038581544	Lp-bptfb	XP_017349882	Lp-brd1a	XP_017341458	Lp-trim33	XP_017337112	Cc-cecr2	XP_042571261	Cc-brd4c	XP_042603755	Cc-loc122138665	NC_056574.1
Hs-zmynd8	NP_001268704.1	On-baz2a	XP_019205385.1	Dr-kmt2bb	XP_009290151.1	Xt-phip	XP_002936252	Xt-trim33	XP_012819620	Xt-smarca4	NP_001362194	Ms-kat2b	XP_038579883.1	Ms-atad2	XP_038567960	Ms-kmt2a	XP_038548365	Lp-kat2a	XP_017347215	Lp-brd1b	XP_017349778	Lp-trim66	XP_017334369.1	Cc-loc109106956	XP_042609090	Cc-brd4d	XP_042578277	Cc-ep300	XP_042576592
Hs-pbrm1	NP_001337003.1	On-baz2ba	XP_003445838.1	Dr-kmt2ba	XP_005159542.1	Xt-brwd1	XP_012813493	Pb-crebbp	XP_007441732	Pb-baz2a	XP_015743567	Ms-brd2	XP_038566582	Ms-atad2	XP_038581786	Ms-taf1	XP_038564093	Lp-kat2b	XP_017336864	Lp-brpf1	XP_017324160	Lp-baz2a	XP_017342532	Cc-bptf	XP_042585166	Cc-brdta	XP_042614132	Cc-ep300a	XP_042591310
Hs-smarca2	NP_001276325.1	On-baz2bb	XP_013128090.1	Dr-zmynd11	XP_021325853.1	Pb-cecr2	XP_025028816	Pb-ep300	XP_007425739	Pb-baz2b	XP_025019065	Ms-brd2	XP_038581472	Ms-atad2b	XP_038582970	Ms-zmynd8	XP_038552652	Lp-brd2	XP_017308569	Lp-brpf3a	XP_017306408	Lp-baz2b	XP_017325708	Cc-loc109056949	XP_042589605	Cc-brdtb	XP_042581727	Cc-loc109100089	XP_018969130.1
Hs-smarca4	NP_001122316.1	On-kmt2a	XP_013130236.3	Dr-taf1	XP_021331845.1	Pb-bptf	XP_025023909	Pb-brd8	XP_025020403	Pb-kmt2b	XP_025023920	Ms-brd3	XP_038559211	Ms-brd1	XP_038561309	Ms-zmynd8	XP_038578063	Lp-brd3	XP_017307534	Lp-brpf3b	XP_017323784	Lp-baz2bl	XP_017337197	Cc-loc109070237	XP_018942371.1	Cc-baz1a	XP_042629528	Cc-loc109082495	XP_042584964
Hs-ash1l	NP_001353106.1	On-kmt2bb	XP_005472575.1	Dr-taf2	NP_001003835.2	Pb-kat2a	XP_007424966	Pb-atad2	XP_007435947	Pb-kmt2a	XP_015742878	Ms-brd3	XP_038590551	Ms-brd1	XP_038595010	Ms-zmynd11	XP_038573203.1	Lp-brd3	XP_017347845	Lp-brd7	XP_017313967	Lp-kmt2b	XP_017337337	Cc-loc109077364	XP_018948494.1	Cc-baz1al	XP_042599157	Cc-brd8	XP_018970745.1
On-smarca4	XP_013125620.1	On-kmt2ba	XP_013131359.1	Dr-zmynd8	XP_692886.6	Pb-kat2b	XP_007425911	Pb-atad2b	XP_007434042	Pb-trim28	XP_007432031	Ms-brd4	XP_038565850	Ms-brpf1	XP_038578156.1	Ms-ash1l	XP_038581830	Lp-brd4	XP_017310067.1	Lp-brd9	XP_017308981	Lp-kmt2b	XP_017345965	Cc-loc109067150	XP_042582420	Cc-baz1b	XP_042599575	Cc-loc109091095	XP_042593974
On-smarca4l	XP_025763556.1	On-zmynd11	XP_013121436.1	Dr-zmynd8l	XP_005162000.1	Pb-brd2	XP_025031712	Pb-brd1	XP_007428149	Pb-taf1	XP_025021073	Ms-brd4	XP_038568761	Ms-brpf3	XP_038552586	Ms-pbrm1	XP_038551467	Lp-brdt	XP_017335347	Lp-sp140	XP_017337097	Lp-kmt2a	XP_017345950	Cc-loc109070203	XP_042576403	Cc-brwd3a	XP_042626804	Cc-brd8a	XP_042567416
On-ash1l	XP_005457278.1	On-taf1	XP_013120555.1	Dr-pbrm1	XP_009304061.1	Pb-brd3	XP_007428492	Pb-brpf1	XP_025020642	Pb-zmynd8	XP_007425164	Ms-brdt	XP_038572686	Ms-brpf3	XP_038579228	Ms-pbrm1	XP_038552239	Lp-baz1a	XP_017331447	Lp-sp140	XP_017337102	Lp-loc108272619	XP_017336606	Cc-kat2b	XP_018967585	Cc-brwd3b	XP_042610840	Cc-loc109065989	XP_042626566
On-pbrm1	XP_013124698.2	On-zmynd8	XP_013125397.1	Dr-pbrm1l	NP_001003535.2	Pb-brd4	XP_007426221	Pb-brpf3	XP_007426618	Pb-zmynd11	XP_007425552	Ms-baz1a	XP_038583977	Ms-brd7	XP_038556579	Ms-smarca2	XP_038550411	Lp-baz1b	XP_017321781	Lp-sp140	XP_017337110	Lp-taf1	XP_017315010	Cc-loc109098454	XP_042601856	Cc-loc122137424	XP_042579676	Cc-loc109068924	XP_018941182.1
On-smarca2	XP_003444597.1	Dr-ash1l	NP_001333336.1	Dr-smarca2	NP_001038240.1	Pb-loc103055346	XP_025032457.1	Pb-brd7	XP_007423624	Pb-ash1l	XP_025027273	Ms-baz1b	XP_038548827	Ms-brd9	XP_038567551	Ms-smarca2	XP_038558469	Lp-loc108275974	XP_017342674.1	Lp-sp140	XP_017337123	Lp-zmynd8a	XP_017306394	Cc-loc109047548	NW_024879341.1	Cc-loc122137349	NC_056601.1	Cc-atad2	XP_042629252
On-pbrm1l	XP_013128729.1	Dr-smarca4b	XP_021332635.1	Dr-smarca4a	NP_853634.1	Pb-baz1a	XP_007431156	Pb-brd9	XP_025029887	Pb-pbrm1	XP_025025065	Ms-brwd3	XP_038564670	Ms-sp140	XP_038551588	Ms-smarca2	XP_038560395	Lp-brwd1	XP_017351455	Lp-sp140	XP_017337128	Lp-zmynd8b	XP_017342889	Cc-brd2	XP_042597657	Cc-phip	XP_042569333	Cc-loc109045683	XP_042634162
On-zmynd8l	XP_025757075.1	Ci-bptf	XP_009861456	Ci-kat2b	XP_002123196.3	Pb-baz1b	XP_007430319	Pb-trim24	XP_007441300	Pb-smarca2	XP_007423447	Ms-phip	XP_038583385.1	Ms-trim24	XP_038563110	Ms-smarca2	XP_038590622	Lp-crebbpa	XP_017314328	Lp-sp140l	XP_017336375	Lp-zmynd11	XP_017317553	Cc-loc109076020	XP_018947390.1	Cc-loc109080845	XP_042606272	Cc-atad2b	XP_042603308
Ci-kat2a	XP_009859136	Ci-brd3	XP_018668911	Ci-baz1a	XP_002126456	Pb-brwd3	XP_025025426	Pb-trim33	XP_025023493	Pb-smarca4	XP_007432562	Ms-brwd1	XP_038549536	Ms-trim24	XP_038566118	Ms-smarca4	XP_038567294	Lp-crebbpb	XP_017348869	Lp-sp140l	XP_017337165	Lp-ash1la	XP_017326415	Cc-oc109111241	XP_042601508	Cc-loc109088444	XP_018958150.1	Cc-loc109050720	NC_056621.1
Ci-brwd3	XP_009860425	Ci-crebbp	XP_018670452	Ci-brd8	XP_009859365.1	Pb-phip	XP_007430200	Pb-trim66	XP_025025538	Pb-brwd1	XP_007435270	Ms-crebbp	XP_038556574	Ms-trim33	XP_038579212	Ms-smarca4	XP_038574013	Lp-ep300a	XP_017337371	Lp-loc108272858	XP_017337162.1	Lp-ash1lb	XP_017336771	Cc-loc109062498	XP_042634798	Cc-brwd1	XP_042594997	Cc-loc109050931	XP_018924021
Ci-atad2	XP_026691996	Ci-brd1	XP_004227078.1	Ci-brd7	XP_002127163.1	Gg-cecr2	NP_001384579	Gg-crebbp	XP_015150108	Gg-baz2a	XP_040510822.1	Ms-crebbp	XP_038569911	Ms-trim66	XP_038557683.1	Ol-brd9	XP_023820078	Lp-ep300b	XP_017339139	Lp-sp110	XP_017337093	Lp-pbrm1a	XP_017306134	Cc-loc109078991	XP_042604462	Cc-loc109061886	XP_042609974	Cc-loc109054952	XP_042610025
Ci-baz2b	XP_018668489	Ci-loc100180972	XP_018669169.1	Ci-loc100180928	XP_018670467.1	Gg-bptf	XP_003642377	Gg-ep300	XP_004937767	Gg-baz2b	XP_040559234	Ol-cecr2	XP_011474793;	Ol-brwd3	XP_011481941	Ol-loc101163904	XP_011476748	Lp-brd8	XP_017340409	Lp-trim24	XP_017349976	Lp-pbrm1b	XP_017335518	Cc-brd3b	XP_042580710	Cc-crebbp	XP_042575526	Cc-brd1a	XP_022527051
Ci-loc101243484	XP_004227477.1	Ci-loc780718	XP_018668118.1	Ci-smarca2	XP_026694843	Gg-kat2a	XP_040548269	Gg-brd8	NP_001006148	Gg-kmt2a	XP_040508104	Ol-loc101155276	XP_011476850	Ol-phip	XP_011489750.2	Ol-sp100.1	XP_020561093	Lp-smarca4b	XP_017347987	Lp-smarca4a	XP_017337954	Lp-smarca2a	XP_017307605	Cc-brd3a	XP_042612714	Cc-loc109088893	XP_042605784	Cc-brd1b	XP_007246676
Dm-kat2b	NM_140329.3	Dm-baz1a	NP_536734.2	Dm-brd9	NP_609148	Gg-kat2b	XP_015137289	Gg-atad2	XP_418453	Gg-trim28	XP_025001621	Ol-loc111947805	XP_023813717	Ol-brwd1	XP_011481171	Ol-loc105354178	XP_011474078	Lp-smarca2b	XP_017314890	Ph-brd8	XP_026774783	Ph-trim33	XP_026795777	Cc-brd4a	XP_042575215	Cc-loc122134498	NC_056574.1	Cc-brpf3	XP_042617700
Dm-tbrd-2	NM_137557.3	Dm-baz1b	XM_034453794.1	Dm-sp110	NP_523691	Gg-brd2	XP_040504526	Gg-atad2b	XP_015140532	Gg-taf1	XP_040554718	Ol-bptf	XP_023816147	Ol-crebbpb	XP_020560965	Ol-trim24	XP_011489241	Ph-cecr2	XP_026802238	Ph-atad2	XP_026780120	Ph-trim33l	XP_034162177	Cc-brd4b	XP_042575695	Cc-loc109070945	NW_024878191.1	Cc-zmynd11l	XP_042570445
Dm-brd3	NM_166592.2	Dm-brwd3	NM_170139.3	Dm-baz2b	NP_725062	Gg-brd3	XP_004946015	Gg-brd1	XP_025003230	Gg-zmynd8	XP_004947124	Ol-kat2b	XP_023815920	Ol-crebbpa	XP_023816786	Ol-trim33	XP_023812068.1	Ph-bptfa	XP_026772305	Ph-atad2b	XP_034169598	Ph-trim66	XP_026786426	Cc-loc109074767	XP_042622362	Cc-loc109049618	XP_018922821	Cc-ash1l	XP_042632309
Dm-brd4	NM_001272392.2	Dm-crebbp	NM_001201647.2	Dm-kmt2b	NP_476770	Gg-brd4	XP_040509887	Gg-brpf1	XP_015148622	Gg-zmynd11	XP_046793797.1	Ol-kat2a	XP_023813196	Ol-ep300b	XP_011476789	Ol-trim66	XP_023809221	Ph-bptfb	XP_026789029	Ph-brd1a	XP_026774996	Ph-baz2a	XP_026776562	Cc-loc109080605	XP_042585304	Cc-trim66	XP_042582757	Cc-loc109111952	XP_042611727
Dm-brdt	NM_001382023.1	Dm-brd8	NP_651685	Dm-pb1	NP_651288	Gg-brdt	XP_040561009	Gg-brpf3	XP_040547201	Gg-ash1l	XP_015154138	Ol-brd2	XP_023815920	Ol-ep300a	XP_023805552	Ol-baz2a	XP_011475691	Ph-kat2a	XP_026772773	Ph-brd1b	XP_034169234	Ph-baz2b	XP_026788910	Cc-brpf3a	XP_042590027	Cc-loc109067523	XP_042568653	Cc-loc109075554	XP_042628103
Dm-smarca2	NP_536745	Bb-cecr2	XP_019641410	Bb-bptf	XP_019643467	Gg-baz1a	XP_015143137	Gg-brd7	NP_001005839	Gg-pbrm1	XP_040502053	Ol-brd2	XP_004074106	Ol-brd8a	XP_004073689	Ol-loc101174472	XP_023806545	Ph-kat2b	XP_026784357	Ph-brpf1	XP_026781207	Ph-baz2bl	XP_026769055	Cc-loc109082367	XP_042611825	Cc-baz2a	XP_042606765	Cc-loc122139957	XP_042596624
Bb-cecr2	XP_019641410	Bb-loc109485930	XP_019645188	Bb-ash1l	XP_019619104	Gg-baz1b	XP_001233717.4	Gg-brd9	XP_040552252	Gg-smarca2	XP_040511368	Ol-brd3	XP_020566085	Ol-brd8b	XP_023818086	Ol-baz2ba	XP_023809135	Ph-brd2	XP_026780142	Ph-brpf3a	XP_026791175	Ph-kmt2b	XP_026790674	Cc-brd7	XP_042616288	Cc-loc109091758	XP_042581458	Cc-loc109075562	XP_042596625
Bb-bptf	XP_019643467	Bb-atad2	XP_019638886	Bb-pbrm1	XP_019625809	Gg-brwd3	XP_015134010	Gg-trim24	XP_015143032	Gg-smarca4	NP_990390;	Ol-brd3	XP_004068304	Ol-atad2	XP_011483395	Ol-kmt2bb	XP_023819981	Ph-brd3	XP_026795741	Ph-brpf3b	XP_026783696	Ph-kmt2ba	XP_034157363	Cc-brd9	XP_042597718	Cc-loc109048774	XP_042587829	Cc-loc122140836	NC_056615.1
Bb-kat2b	XP_019644623	Bb-brd7	XP_019641793	Bb-smarca2	XP_019645514	Gg-phip	XP_015140216	Gg-trim33	XP_040508654	Gg-trim66	XP_015141970	Ol-brd3	XP_023814536	Ol-loc101174931	XP_020562600	Ol-kmt2ba	XP_023815439	Ph-brd3	XP_026784804	Ph-brd7	XP_026793367	Ph-kmt2a	XP_026780587	Cc-sp140	XP_042576631	Cc-loc109048774	NC_056577.1	Cc-pbrm1	XP_042621989
Bb-loc109484271	XP_019643088	Bb-trim33l	XP_019646359	Bb-smarca4	XP_019630253	Gg-brwd1	XP_040554471	Mm-ep300	XP_006521154	Mm-trim33	NP_444400	Ol-brdt	XP_023816771	Ol-atad2b	XP_023808861	Ol-kmt2a	XP_011480884	Ph-brd4	XP_034154430	Ph-brd9	XP_026780738	Ph-trim28	XP_034157408	Cc-loc109076702	XP_042576625	Cc-loc109091702	XP_042627705	Cc-loc109056503	XP_042582340
Bb-baz1a	XP_019625807	Bb-baz2b	XP_019646091	Bb-zmynd11	XP_019636054	Mm-cecr2	XP_011239699	Mm-brd8	XP_006526421	Mm-trim66	XP_036009073	Ol-brd4a	XP_011476374	Ol-brd1a	XP_023808260	Ol-taf1	XP_020564603	Ph-brdt	XP_026773425	Ph-sp140	XP_026783447	Ph-taf1	XP_034158313	Cc-loc109045356	XP_042584806	Cc-loc109103645	XP_042595860	Cc-loc109061464	XP_042614726
Bb-phip	XP_019646848	Bb-kmt2a	XP_019621942	Bb-loc109484537	XP_019643414	Mm-bptf	XP_030101595	Mm-atad2	NP_081711	Mm-baz2a	XP_011241585	Ol-brd4b	XP_023814553	Ol-loc101163229	XP_023811978	Ol-zmynd8	XP_011473673	Ph-baz1a	XP_026789850	Ph-loc113534684	XP_034157351	Ph-zmynd8a	XP_026791280	Cc-loc109045360	XP_042584799	Cc-loc109112389	XP_042632310	Cc-smarca2l	XP_042612504
Bb-loc109470764	XP_019625378	Bb-taf1	XP_019621731	Pm-baz1b	XP_032803855	Mm-kat2a	NP_001033099	Mm-atad2b	XP_006515179	Mm-baz2b	XP_017174577	Ol-loc101159447	XP_020562583	Ol-brpf1	NP_001156554	Ol-zmynd11	XP_023820916	Ph-baz1b	XP_026782926	Ph-loc113534344	XP_034157375	Ph-zmynd8b	XP_026775954	Cc-loc109088588	XP_042574658	Cc-loc109085861	XP_042601891	Cc-oc109061979	XP_042612246
Pm-cecr2	XP_032805339	Pm-sp140l	XP_032830631	Pm-brwd1	XP_032832504	Mm-kat2b	NP_064389	Mm-brd1	XP_036015261	Mm-kmt2b	NP_001277502	Ol-baz1b	XP_020564058	Ol-brpf3a	XP_004068789	Ol-pbrm1	XP_011478936	Ph-brwd3	XP_034156546	Ph-loc113534511	XP_034157378	Ph-zmynd11	XP_026767866	Cc-loc109098455	XP_042576636	Cc-loc109103211	XP_042595416	Cc-loc109099642	XP_042580128
Pm-bptf	XP_032817170	Pm-trim33l	XP_032813773.1	Pm-ep300	XP_032825939	Mm-brd2	XP_030105360	Mm-brpf1	NP_084454	Mm-kmt2a	XP_011240744	Ol-baz1a	XP_011488433	Ol-brpf3b	XP_020560050	Ol-loc101156847	XP_023820158	Ph-phip	XP_026800708	Ph-loc117596393	XP_034157302	Ph-ash1l	XP_026784242	Cc-loc109098265	NC_056599.1	Cc-loc109103205	XP_042627093	Cc-smarca2	XP_042580531
Pm-kat2b	XP_032813248	Pm-baz2a	XP_032805196	Pm-brd8	XP_032808228	Mm-brd3	NP_001107046	Mm-brpf3	XP_036016521	Mm-trim28	NP_035718	Ol-ash1l	XP_011478936	Ol-brd7	XP_011491961	Ol-pbrm1	XP_011472940	Ph-brwd1	XP_034170541	Ph-loc117596407	XP_034157352	Ph-loc113542280	XP_026795481	Cc-loc109112631	XP_018981085.1	Cc-kmt2a	XP_018971408	Cc-smarca4	XP_042585651
Pm-brd2	XP_032835497	Pm-kmt2a	XP_032802513	Pm-brpf1	XP_032815335	Mm-brd4	XP_030105787	Mm-brd7	NP_001363946	Mm-taf1	XP_017174004	Ol-smarca2	XP_023813897	Ol-smarca4a	XP_023813759	Ol-loc101174518	XP_020563163	Ph-crebbpa	XP_026771874	Ph-loc113534634	XP_034157590	Ph-pbrm1a	XP_026791244	Cc-trim24	XP_042601714	Cc-taf1	XP_042612329	Cc-loc109059191	XP_042613581
Pm-brd3	XP_032832259	Pm-trim28	XP_032837361	Pm-brd7	XP_032822730	Mm-brdt	NP_473395	Mm-brd9	XP_036013706	Mm-zmynd8	XP_036017550	Pf-cecr2	XP_007553316	Pf-phip	XP_007544996	Pf-sp140	XP_007565765	Ph-crebbpb	XP_026802945	Ph-trim24	XP_034169023	Ph-pbrm1b	XP_026784704	Cc-loc109094514	XP_042578332	Cc-loc109055456	XP_042580234	Cc-loc109055306	XP_042576739
Pm-loc116953123	XP_032828875	Pm-taf1	XP_032820466	Pm-sp140	XP_032813399	Mm-baz1a	NP_038843	Mm-sp140	XP_030111270	Mm-zmynd11	XP_006516557	Pf-bptfa	XP_016530954	Pf-brwd1	XP_007575184	Pf-trim24	XP_007566056	Ph-ep300a	XP_026770398	Ph-trim24l	XP_026783286	Ph-smarca2a	XP_026786862	Cc-loc109066414	XP_042628568	Cc-zmynd8a	XP_042590303	Cc-loc109080700	NC_056602.1
Pm-loc116938941	XP_032802587	Pm-taf1	XP_032837357	Pm-smarca2	XP_032826825	Mm-baz1b	XP_011239182	Mm-sp140l	XP_017174374	Mm-ash1l	XP_006501204	Pf-bptfb	XP_007560365	Pf-crebbp	XP_007542639	Pf-trim24	XP_007578202	Ph-ep300b	XP_034157366	Ph-smarca4a	XP_026789188	Ph-smarca2b	XP_026777293	Cc-loc109080588	XP_042585309	Cc-zmynd8b	XP_042607105	Cc-loc109085781	XP_042618932.1
Pm-baz1a	XP_032819433	Pm-zmynd8	XP_032836795	Pm-smarca4	XP_032827388	Mm-brwd3	NP_001074946	Mm-sp100	NP_038701	Mm-pbrm1	NP_001346787	Pf-bptfl	XP_016534700	Pf-crebbp	XP_016529004	Pf-trim33	XP_007570180	Ph-smarca4a	XP_026772679	Tf-brd8	XP_027020973	Tf-trim33l	XP_027007354	Cc-loc109106459	XP_042597055	Cc-loc109059291	XP_042568808	Cc-loc109085773	XP_042585023.1
Pm-ash1l	XP_032831627	Cm-ep300	XP_042201093	Cm-taf1	XP_007907904	Mm-phip	XP_006511628	Mm-sp110	XP_011246203	Mm-smarca2	XP_017173765	Pf-kat2a	XP_007558175	Pf-ep300	XP_016517405	Pf-trim33	XP_016518924	Tf-cecr2	XP_026991183	Tf-atad2	XP_027027143.1	Tf-trim66	XP_027023769.2	Cc-loc109084659	XP_042617701	Cc-zmynd11	XP_042607493
Note: Dm-Drosophila melanogaster, Lo-Lepisosteus oculatus, Ci-Ciona intestinalis, Tr-Takifugu rubripes, Bb-Branchiostoma belcheri, Ms-Micropterus salmoides,Pm-Petromyzon marinus, On-Oreochromis niloticus, Cm-Callorhinchus milii, Ol-Oryzias latipes, Lc-Latimeria chalumnae, Pf-Poecilia formosa, Pb-Python bivittatus, Xm-Xiphophorus maculatus, Xt-Xenopus tropicalis, Ip-Ictalurus punctatus, Gg-Gallus …
