# Supplementary material for: Genome-Wide Identification and Characterization of the BRD Family in Nile Tilapia (Oreochromis niloticus)
Source: Animals (Basel). 2022 Sep 1;12(17):2266. doi: 10.3390/ani12172266 (PMC9454494; doi:10.3390/ani12172266)
Supplement: Supplementary file 1 [file animals-12-02266-s001.zip › Table S2.xlsx]

## Sheet: Table S2
Table S2. Primers used in the present study.
Probe primer:
brdt-F:	GTAGTTCCACTGGACTGGGC	brdt-R:	GACCTAACCTTGCAACGGGA
Real time qPCR primer：
baxa-F:	TGCATCAGATTCACGATGAGTT	baxa-R:	ACGAGTCGGCATGCAAAGTA	Wang F et al., 2021
caspase3a-F:	GGAAAACAATCAGCGGGCTC	caspase3a-R:	CGTCAGTACCGTTTCGCTGA
caspase3b-F:	ACTGTGGCTCAGATGAAAAAGC	caspase3b-R:	GACCCTTGCAGTGGTTTCCT
caspase8-F:	CCGCAACAGCAGTTCACATT	caspase8-R:	TCAGGAAGAGGGGTGGGATT
caspase9-F:	TTCCTAGTAAGCTATCGCCTGA	caspase9-R:	CTATGTTGGAGCCCTTGCGA
bcl-2-F:	ATCGCAGACTGGATGACGGAG	bcl-2-R:	ACTGTCTTGATGGAGGGCCAG
oct4-F:	CACCTCCCGACGAAATGC	oct4-R:	GCTCCAGCTCTTCAGTGGAA	Yang L et al., 2020
rec8a-F:	TAGAGGATGTGGCTTCACCAG	rec8a-R:	GTCTCGGTCAAAGGGTCGTC
cyp17a1-F:	GTGTTGTTGTTCTCCGCACT	cyp17a1-R:	GCGGACCTACGTCTCCTAAA
star1-F:	CTGAAACTGTTGCTGCGAATGGA	star1-R:	GGTCTCTGCGGATACCTCGTG
cyp11a1-F:	GAAACACTCAGGTTGCATCCG	cyp11a1-R:	CATACAGCCCTAATTGGACCAGAG
cyp11b2-F:	AAAGAAGTCCTCAGGTTGTACC	cyp11b2-R:	GACCAAAGTTCCAGCAGGTATG
prm-F:	GTCAAAGAGCCCGAAGAAAG	prm-R:	TCTTGGAGACTCTGCGTTTG
spata18-F:	ACTGTTTGCCATCCTCAACCT	spata18-R:	GCTCCCTGATCTTTCTGTCCT
amh-F:	TCAGCCTCGGTCTCGTTAGA	amh-R:	CTCCTCGTGCCAGTGGATTT
gsdf-F:	GAAGCTGCCGTCTTAGGTGA	gsdf-R:	GCAGTATGCTTGGCTGTGTG
brdt-F:	GGAGGCATCAATACTCATGGCC	brdt-R:	AGTCGTCTATGCAGTCAACTGC
brd2b-F:	GTCCGGTGGTATGATGGACC	brd2b-R:	GGAGGTACTGCAGCTGGTTT
Wang F, Qin Z, Li Z, Yang S, Gao T, Sun L, Wang D: Dnmt3aa but Not Dnmt3ab Is Required for Maintenance of Gametogenesis in Nile Tilapia (Oreochromis niloticus). International journal of molecular sciences 2021, 22(18):10170.
Yang L, Li Y, Wu Y, Sun S, Song Q, Wei J, Sun L, Li M, Wang D, Zhou L: Rln3a is a prerequisite for spermatogenesis and fertility in male fish. J Steroid Biochem Mol Biol 2020, 197:105517.
