# Supplementary material for: Genome-Wide Identification and Characterization of the BRD Family in Nile Tilapia (Oreochromis niloticus)
Source: Animals (Basel). 2022 Sep 1;12(17):2266. doi: 10.3390/ani12172266 (PMC9454494; doi:10.3390/ani12172266)
Supplement: Supplementary file 1 [file animals-12-02266-s001.zip › Table S3.xlsx]

## Sheet: Table S3
Table S3. The sex-dimorphic genes expressed in XX and XY gonads
	ID	XX_5dah	XY_5dah	PValue	XX_30ah	XY_30dah	PValue	XX_90dah	XY_90dah	PValue	XX_180dah	XY_180dah	PValue
cecr2	100691541	16.8867	22.62	0.723445	18.04	13.405	0.641876	98.98	222.27	1.41594e-205	108.24	281.42	0
bptf	100699075	52.5633	43.5667	0.819851	34.51	33.86	0.976136	78.06	69.32	0.000796393	97.02	59.17	1.49102e-83
falzl	100690815	52.5633	43.5667	0.819851	25.17	27.395	0.895715	106.03	62.67	2.28851e-55	104.51	43.75	2.4126e-241
kat2a	100703150	5.25333	4.53	0.875683	8.305	5.52	0.542459	54.22	33.02	3.28557e-28	46.98	22.06	1.67233e-102
kat2b	100700997	8.75667	9.78333	0.906142	8.925	14.11	0.477234	25.63	11.78	4.29115e-30	45.88	8.79	1.64699e-304
brd2b	100701446	28	19.9067	0.678233	31.155	26.715	0.797643	122.04	155.35	1.9613e-18	157.15	155.06	0.517613
brd2a	100696311	143.94	102.163	0.688711	92.155	103.005	0.849011	342.06	187.31	1.86907e-160	233.59	217.69	0.000184379
brd2a	100707428	8.93	5.78667	0.656417	13.03	8.63	0.519242	70.08	25.88	9.81947e-109	65.74	20.71	1.5859e-276
brd3b	100707749	71.9367	55.12	0.7648	60.635	51.2	0.771057	69.11	62.74	0.00942199	84.49	64.65	4.48574e-25
brd4a	100693386	17.2167	15.6933	0.91614	12.47	10.445	0.822673	14.45	39.79	7.67278e-67	17.8	27.37	1.25179e-24
brd4b	100708605	197.307	89.0333	0.357575	51.075	56.535	0.883456	89.6	84.74	0.0933545	103.82	55.52	8.244e-134
brdt	100710572	6.16	7.16333	0.886309	16.575	5.565	0.0899379	63.89	140.15	8.78264e-139	62.79	165.25	0
baz1b	100702342	70.11	52.6767	0.743605	43.965	31.93	0.594114	247.83	121.15	6.16021e-179	213.61	92.15	0
baz1a	100697302	47.78	49.33	0.970448	35.51	28.685	0.726183	195.59	176.41	3.20832e-05	200.95	183.28	2.50253e-06
brwd3	100690957	23.8267	22.0133	0.927317	15.905	12.995	0.741796	53.56	56.02	0.271375	35.14	48.28	8.15899e-23
brwd1	100692962	39.7533	15.88	0.286474	16.97	19.74	0.810119	52.12	58.33	0.00508089	68.45	49.83	1.73454e-29
phip	100701347	34.1467	21.2933	0.558293	12.26	11.815	0.962127	6.12	24.36	2.40528e-65	12.83	22.47	5.62009e-32
crebbpb	100703632	58.3933	43.9167	0.728588	40.15	42.48	0.928276	139.07	130.8	0.0280194	164.23	131.51	2.05251e-26
ep300a	100698988	32.1	35.7767	0.896176	20.32	22.645	0.866655	20.49	61.15	2.85555e-110	21.24	44.96	4.99497e-97
ep300b	100700725	68.4067	74.0367	0.924479	37.975	56.875	0.517157	152.47	67.11	2.58148e-160	213.41	62.86	0
crebbpa	100709989	46.51	55.21	0.846132	25	25.935	0.952384	50.41	84.52	1.33013e-44	96.14	77.08	2.54629e-19
brd1a	100703529	23.1767	20.3833	0.881845	17.505	16.815	0.948544	28.75	73.31	1.47505e-102	20.98	68.9	8.29157e-299
brd1b	100700206	38.6567	41.0267	0.941153	22.095	24.345	0.878359	95.44	67.42	1.37782e-24	99.7	70.53	1.76031e-44
brd7	100689974	18.7667	17.49	0.945312	29.71	19.515	0.472567	55.47	75.78	5.1991e-17	46.55	85.03	2.76536e-108
brd8a	100712547	10.6767	15.9733	0.635684	14.245	10.125	0.583994	25.59	58.75	4.02811e-70	23.57	58.9	4.15784e-170
brd8b	100696469	26.5167	26.0067	0.984063	45.515	29.295	0.460244	82.12	100.86	2.14846e-10	78.51	98.21	5.14548e-20
brd9	100695868	16.6433	17.0233	0.979162	28.945	25.2	0.814036	31.09	59.78	2.05347e-48	20.34	50.33	5.31525e-147
brpf3b	100699843	19.0967	21.35	0.896351	10.955	12	0.88501	113.9	44.84	3.44084e-158	99.3	36.48	1.09304e-296
brpf3a	100698230	9.99	11.5833	0.861638	8.8	7.14	0.753199	35.96	72.05	4.15695e-65	16.27	79.83	0
brpf1	100710997	24.4633	76.8967	0.203796	25.31	21.05	0.760411	81.1	45.49	1.54452e-52	78.6	44.02	6.31751e-96
atad2b	102075597	26.8267	41.5433	0.601407	14.72	10.185	0.578214	56.64	54.15	0.267516	80.43	50.02	3.14486e-68
atad2	100700814	45.57	38.8733	0.849522	40.33	22.17	0.301285	104.55	141.29	1.58971e-25	58.25	138.42	2.64522e-286
atad2l	100707240	170.81	55.6167	0.214156	25.435	38.5	0.547245	10.4	243.02	0	5.63	321.88	0
trim33	100699306	48.0233	38.76	0.806435	35.11	25.065	0.57627	112.07	96.34	8.43453e-07	124.73	99.06	2.5806e-24
trim66	102078235	3.74667	2.60333	0.674842	10.055	9.53	0.937333	3.66	13.41	3.96792e-34	4.53	14.43	3.02701e-66
trim24	100702469	17.8667	16.0433	0.899768	12.65	14.905	0.793219	37.4	31.88	0.0012376	37.98	24.04	6.84994e-36
trim24l	100710230	6.45333	4.28	0.681281	8.145	10.405	0.72185	11.02	14.25	0.00143419	7.4	8.42	0.0598446
sp100.1	102077620	6.42667	10.1467	0.599912	6.39	5.365	0.803744	4.21	6.19	0.00199188	1.77	7.67	8.79625e-50
baz2a	100705117	96.7667	58.6533	0.575524	41.61	48.885	0.808725	214.29	148.28	7.62611e-49	222.8	145.34	2.7767e-103
baz2ba	102079875	198.893	91.1433	0.363721	43.08	58.86	0.630218	17.53	95.27	6.10331e-295	28.63	87.79	0
baz2bb	100704882	13.49	12.43	0.927302	13.895	13.45	0.958647	215.38	55.6	0	170.28	49.68	0
kmt2a	100700211	19.0567	14.84	0.761062	11.345	12.425	0.886705	1.91	25.23	1.43406e-131	3.57	17.71	2.29855e-122
kmt2bb	100700132	56.6367	36.9667	0.605166	22.775	25.895	0.848542	11.84	54.76	1.69177e-158	23.02	36.61	1.1649e-35
kmt2ba	100689867	43.27	37.13	0.86446	26.745	27.475	0.965957	72.1	86.68	8.08583e-08	88.22	73.67	7.55412e-13
zmynd11	100693389	254.44	137.34	0.488332	56.99	111.575	0.316152	22.36	91.47	4.19224e-225	32.74	56.95	4.23016e-69
taf1	100695433	49.4867	44.7567	0.906925	43.7	36.14	0.750831	97.62	117.39	1.2353e-09	72.28	90.87	7.90887e-20
zmynd8	100700547	17.1267	19.15	0.90219	17.625	20.5	0.808208	4.64	34.09	4.06119e-138	5.36	28.74	1.53956e-202
zmynd8l	100706183	43.8833	32.5833	0.738148	29.91	36.365	0.758188	177.2	45.94	0	192.26	38.41	0
pbrm1l	100704433	38.01	31.1767	0.837908	24.97	18.775	0.630138	106.54	59.44	9.94197e-67	91.52	51.04	2.61267e-108
pbrm1	100692601	9.22	8.47333	0.925943	36.345	11.855	0.063095	77.75	308.92	0	61.28	292.18	0
smarca2	100699288	97.5767	73.3133	0.743206	55.22	79.77	0.566976	33.85	166.83	0	31.57	182.5	0
smarca4	100708694	112.053	87.53	0.782409	82.96	63.515	0.650581	246.19	217.45	7.68068e-08	206.21	237.64	6.31994e-14
smarca4l	100711303	8.16333	7.5	0.91858	3.73	4.635	0.77096	12.04	18.28	1.3694e-08	12.69	11.94	0.2691
ash1l	100707110	49.4633	39.1967	0.7941	32.705	44.355	0.634114	26.29	74.14	4.62382e-121	30.44	72	4.38787e-179
