# Supplementary material for: Genome-Wide Identification and Characterization of the BRD Family in Nile Tilapia (Oreochromis niloticus)
Source: Animals (Basel). 2022 Sep 1;12(17):2266. doi: 10.3390/ani12172266 (PMC9454494; doi:10.3390/ani12172266)
Supplement: Supplementary file 1 [file animals-12-02266-s001.zip › Table S4.xlsx]

## Sheet: Table S4
Table S4. The contig N50, scaffold N50, fully-supported and BUSCO of the genomes of 24 representative species
species	Contig N50	Scaffold N50	fully-supported	BUSCO	GenBank assembly accession		Reference
fruit fly	21485538	25286936	17868	N/A	GCA_000001215.4
vase tunicate	37096	3102162	20018	0.938	GCA_000224145.2		https://www.ncbi.nlm.nih.gov/data-hub/genome/GCF_000224145.3/
lancelet	47280	2325619	27753	0.986	GCA_001625305.1		https://www.ncbi.nlm.nih.gov/data-hub/genome/GCF_001625305.1/
lamprey	2540784	12997950	35397	0.785	GCA_010993605.1		https://www.ncbi.nlm.nih.gov/data-hub/genome/GCF_010993605.1/
elephant shark	1626615	69331348	27077	0.947	GCA_018977255.1		https://www.ncbi.nlm.nih.gov/data-hub/genome/GCF_018977255.1/
coelacanth	12671	924513	28649	0.941	GCA_000225785.1		https://www.ncbi.nlm.nih.gov/data-hub/genome/GCF_000225785.1/
frog	14634335	153961319	43079	0.966	GCA_000004195.4		https://www.ncbi.nlm.nih.gov/data-hub/genome/GCF_000004195.4/
python	10658	213970	28609	0.924	GCA_000186305.2		https://www.ncbi.nlm.nih.gov/data-hub/genome/GCF_000186305.1/
chicken	18834961	90861225	64467	0.99	GCA_016699485.1		https://www.ncbi.nlm.nih.gov/data-hub/genome/GCF_016699485.2/
mouse	59462871	106145001	92206	0.995	GCA_000001635.9		https://www.ncbi.nlm.nih.gov/data-hub/genome/GCF_000001635.27/
human	57879411	67794873	64791	0.992	GCA_000001405.29		https://www.ncbi.nlm.nih.gov/data-hub/genome/GCF_000001405.40/
spotted gar	68337	6928108	21458	0.948	GCA_000242695.1		https://www.ncbi.nlm.nih.gov/data-hub/genome/GCF_000242695.1/
torafugu	3136617	16705553	45823	N/A	GCA_901000725.2
largemouth bass	1227323	36481429	45870	0.995	GCA_014851395.1		https://www.ncbi.nlm.nih.gov/data-hub/genome/GCF_014851395.1/
Nile tilapia	2923640	38839487	59685	0.997	GCA_001858045.3		https://www.ncbi.nlm.nih.gov/data-hub/genome/GCF_001858045.2/
medaka	2530934	31218526	44022	0.983	GCA_002234675.1		https://www.ncbi.nlm.nih.gov/data-hub/genome/GCF_002234675.1/
Amazon molly	57472	1574226	47793	0.994	GCA_000485575.1		https://www.ncbi.nlm.nih.gov/data-hub/genome/GCF_000485575.1/
Southern platyfish	9181372	31535491	42657	0.993	GCA_002775205.2		https://www.ncbi.nlm.nih.gov/data-hub/genome/GCF_002775205.1/
Mexican tetra	47087582	51923808	50979	0.998	GCA_023375975.1		https://www.ncbi.nlm.nih.gov/data-hub/genome/GCF_023375975.1/
channel catfish	81424	7898905	50054	0.991	GCA_001660625.2		https://www.ncbi.nlm.nih.gov/data-hub/genome/GCF_001660625.2/
striped catfish	16187036	26458119	43756	0.985	GCA_009078355.1		https://www.ncbi.nlm.nih.gov/data-hub/genome/GCF_009078355.1/
yellow catfish	3329536	27158553	54571	0.988	GCA_022655615.1		https://www.ncbi.nlm.nih.gov/data-hub/genome/GCF_022655615.1/
zebrafish	1422317	7379053	40031	0.987	GCA_000002035.4		https://www.ncbi.nlm.nih.gov/data-hub/genome/GCF_000002035.6/
common carp	1558716	29545497	76723	0.986	GCA_018340385.1		https://www.ncbi.nlm.nih.gov/data-hub/genome/GCF_018340385.1/
Note: N/A-not available
