# Supplementary material for: Genome-Wide Identification and Characterization of the BRD Family in Nile Tilapia (Oreochromis niloticus)
Source: Animals (Basel). 2022 Sep 1;12(17):2266. doi: 10.3390/ani12172266 (PMC9454494; doi:10.3390/ani12172266)
Supplement: Supplementary file 1 [file animals-12-02266-s001.zip › Table S5.xlsx]

## Sheet: Table S5
Table S5. Chromosome distribution of BRDs in different species
human	location	zebrafish	location	tilapia	location
cecr2	LG22	cecr2	LG25	cecr2	LG7
bptf	LG17	bptf	LG3	bptf	LG6
kat2a	LG17	kat2a	LG3	bptfl	LG4
kat2b	LG3	kat2b	LG19	kat2a	LG4
brd2	LG6	brd2b	LG16	kat2b	LG22
brd3	LG9	brd2a	LG19	brd2b	LG11
brd4	LG19	brd3b	LG5	brd2a	LG22
brdt	LG1	brd3a	LG21	brd3b	LG12
baz1b	LG7	brd4	LG3	brd3a	LG7
baz1a	LG14	brdt	LG6	brd4b	LG4
brwd3	X	baz1b	LG18	brd4a	LG6
brwd1	LG21	baz1a	LG17	brdt	LG23
phip	LG6	brwd3	LG5	baz1b	LG14
crebbp	LG16	phip	LG23	baz1a	LG19
ep300	LG22	brwd1	LG15	brwd3	LG10
brd8	LG5	crebbpa	LG22	phip	LG15
brd1	LG22	crebbpb	LG3	brwd1	LG14
brd7	LG16	ep300a	LG12	crebbpa	LG6
brd9	LG5	ep300b	LG3	crebbpb	LG4
brpf3	LG6	brd1a	LG4	ep300a	LG8
brpf1	LG3	brd1b	LG25	ep300b	LG4
atad2b	LG2	brd7	LG7	brd1a	LG17
atad2	LG8	brd8b	LG14	brd1b	LG7
trim33	LG1	brd8a	LG21	brd7	LG1
trim66	LG11	brd9	LG16	brd8b	LG2
trim24	LG7	brpf3b	LG8	brd8a	LG10
sp110	LG2	brpf3a	LG11	brd9	LG11
sp100	LG2	brpf1	LG8	brpf3b	LG20
sp140	LG2	ata2	LG16	brpf3a	LG5
sp140l	LG2	atad2b	LG20	brpf1	LG20
baz2a	LG12	trim33	LG8	atad2b	LG15
baz2b	LG2	trim66	LG7	trim33	LG20
trim28	LG19	trim24	LG4	trim66	LG1
kmt2a	LG11	sp100.1	LG3	trim24	LG17
kmt2b	LG19	sp100.3	LG3	trim24l	LG7
zmynd11	LG10	sp100.4	LG3	sp100.1	LG4
taf1l	LG9	baz2a	LG6	baz2a	LG20
taf1	X	baz2b	LG9	baz2ba	LG1
zmynd8	LG20	kmt2a	LG15	baz2bb	LG16
pbrm1	LG3	kmt2bb	LG15	kmt2a	LG14
smarca2	LG9	kmt2ba	LG19	kmt2bb	LG11
smarca4	LG19	zmynd11	LG24	kmt2ba	LG22
ash1l	LG1	taf1	LG5	zmynd11	LG18
		taf2	LG16	taf1	LG10
		zmynd8	LG11	zmynd8	LG5
		zmynd8l	LG23	zmynd8l	LG20
		pbrm1	LG11	pbrm1	LG5
		pbrm1l	LG6	pbrm1l	LG5
		smarca2	LG5	smarca2	LG12
		smarca4a	LG3	smarca4	LG4
		smarca4b	LG6	smarca4l	LG6
		ash1l	LG19	ash1l	LG22
		sp140	LG3	atad2	LG11
		trim33l	LG17	atad2l	LG22
		baz2a	LG23
